# Supplementary material for: Repressed Blautia-acetate immunological axis underlies breast cancer progression promoted by chronic stress
Source: Nat Commun. 2023 Oct 3;14:6160. doi: 10.1038/s41467-023-41817-2 (PMC10547687; doi:10.1038/s41467-023-41817-2)
Supplement: Supplementary file 4 — Source Data [file 41467_2023_41817_MOESM4_ESM.xlsx]

## Sheet: Figure 1c
Fig. 1c
	Tumor day	Tumor volume （mm3）
4T1
		Tumor group											Tumor+Stress group										P value
	10	22.8035	4.28	17.7445	30.7764	12.468	7.54349	55.345	11.372	21.0939	2.058	5.45126	22.585	11.9286	18.6835	13.8125	22.921	16.6733	11.5484	23.5647	22.6186	11.2521	>0.9999
	12	68.6592	49.0933	47.6016	68.4909	75.2237	47.9282	58.5209	65.227	67.1526	56.1247	62.4384	102.142	54.1282	54.0584	43.0098	70.83	91.9292	38.1098	60.8468	49.0435	70.357	>0.9999
	14	87.3392	77.5703	147.511	102.76	154.196	92.6238	141.675	129.346	147.854	116.126	170.432	137.382	181.146	120.848	142.746	302.194	102.703	143.636	289.985	153.904	129.703	0.9863
	16	238.439	120.558	245.306	272.473	345.632	197.011	346.95	226.431	212.298	181.575	208.937	226.873	432.243	302.933	211.192	402.838	213.078	248.097	449.08	277.301	389.635	0.7173
	18	453.293	402.48	515.576	518.93	472.055	287.19	503.007	324.92	217.127	421.742	414.893	505.519	779.966	475.46	478.861	978.924	682.338	432.1	701.063	757.16	672.954	0.0001
	20	666.324	499.452	644.199	772.58	692.702	407.806	667.342	681.743	361.969	461.536	511.214	584.728	846.165	536.155	681.837	1000.27	728.082	590.017	726.731	825.613	879.02	0.0215
	22	847.475	694.951	675.323	934.827	890.968	599.141	698.632	759.771	419.015	518.826	619.38	618.583	874.834	1060.63	710.536	1039.12	1101.41	754.839	929.169	1041.75	977.35	0.0006
	24	930.798	714.078	1083.4	1012.21	926.122	838.92	932.501	776.298	508.398	549.321	904.745	956.291	1064.2	1089.04	857.799	1180.67	1306.08	896.394	963.094	1263.41	1273.96	<0.0001
	26	1040.65	921.357	1233.99	1028.49	1318.09	1048.66	1142.36	1056.52	882.372	720.765	1032.42	1137.5	1428.05	1108.58	1064.72	1391.71	1441.27	1238.74	1243.04	1364.99	1405	<0.0001
	Tumor weight (g）
	Tumor group	Tumor+Stress group	P value
	1.1685	1.526	<0.0001
	0.6794	1.4811
	1.1553	1.4979
	0.5936	1.3532
	0.609	1.3374
	0.583	1.039
	0.516	1.465
	0.489	1.086
	0.435	0.855
	0.542	0.9856
	0.471
	Number of nodules
	Tumor group	Tumor+Stress group	P value
	23	39	<0.0001
	22	35
	12	23
	8	22
	23	34
	15	28
	7	27
	9	29
	15	26
	8	30
	9

## Sheet: Figure 1d
Fig. 1d
	Tumor day	Tumor volume （mm3）
E0771
		Tumor group							Tumor+Stress group									P value
	10	0	0	0	6.16285	17.8688	6.90489	6.1364	26.5078	22.1944	19.8205	8.21078	12.0481	28.3093	14.1859	53.8799	24.7132	>0.9999
	12	0	3.5721	0	32	19.9046	7.13812	21.0716	50.8717	42.943	33.1429	23.0912	27.1062	33.7794	24.967	64.2102	66.8166	0.9997
	14	0	7.442	1.73725	47.1981	41.905	14.2321	40.1244	74.0053	66.1081	60.2762	36.5173	66.9164	62.8668	64.8091	137.867	91.4526	0.9778
	16	3.52042	8.02913	7.3527	104.08	66.5608	22.9842	69.2279	107.999	93.8228	128.16	86.401	93.1193	82.0722	74.2889	176.282	111.272	0.9048
	18	16.7936	16.9523	11.9371	121.183	77.7109	52.6685	98.4824	204.093	233.666	136.541	132.701	130.612	150.118	135.352	311.854	223.312	0.1705
	20	39.1081	35.2169	27.7862	223.856	192.942	88.9551	154.202	304.977	431.854	140.43	168.312	241.005	205.433	229.042	336.935	367.325	0.0336
	22	63.1218	74.3436	56.4559	313.611	249.365	174.456	261.87	443.947	458.221	222.873	248.153	341.27	270.543	375.621	565.129	388.686	0.0037
	24	85.91	107.077	93.0541	396.672	427.669	275.537	421.206	572.22	680.731	386.528	432.036	525.141	379.296	562.336	882.354	708.448	<0.0001
	26	162.571	172.714	181.195	502.993	775.588	448.043	543.465	944.767	1154.34	586.365	625.387	777.026	616.912	888.265	1190.28	956.767	<0.0001
	Tumor weight (g）
	Tumor group	Tumor+Stress group	P value
	0.1726	0.7022	0.0001
	0.3331	1.6369
	0.2777	1.0372
	0.3444	1.3307
	0.7335	1.6146
	0.4401	0.6868
	0.4255	1.1642
		1.132
		1.0452
	Number of nodules
	Tumor group	Tumor+Stress group	P value
	0	1	0.0056
	0	1
	0	3
	1	1
	0	1
	0	1
	0	2
		2
		5

## Sheet: Figure 1e
Fig. 1e
4T1	CD8+ T cells
	Tumor group	Tumor+Stress group	P value
	14.6	7.55	0.0473
	9.36	7.76
	9.75	5.77
	11.2	8.93
	20.7	9.71

## Sheet: Figure 1f
Fig. 1f
4T1	IFN-γ
	Tumor group	Tumor+Stress group	P value
	51.8	49.7	0.0106
	64	48.8
	51.2	45.5
	55	46.9
	56.5	47.6
	Group	IFN-γ (Relative mRNA expression)					P value
	Tumor	0.84	0.9	0.89	1.58	0.79	0.0006
	Tumor+Stress	0.04	0.13	0.35	0.13	0.04

## Sheet: Figure 1g
Fig. 1g
E0771	CD8+ T cells
	Tumor group	Tumor+Stress group	P value
	10.6	3.62	0.0048
	8.08	2.55
	9.14	3.51
	5.35	3.4
	4.63	2.43

## Sheet: Figure 1h
Fig. 1h
E0771	IFN-γ
	Tumor group	Tumor+Stress group	P value
	55.7	13.6	<0.0001
	55.6	18.5
	50.5	17.5
	47.7	28.2
	38.1	10

## Sheet: Figure 2b
Fig. 2b
	Tumor day	Tumor volume （mm3）
		Tumor group								Tumor+Stress group					Tumor+ABX								Tumor+Strss+ABX
	8	32.9102	21.5303	0	40.71	35.5188	44.9188	27.9925	22.0362	25.1125	0	29.5537	16.9826	33.0889	12.168	39.2199	29.3853	21.1881	10.4682	30.5045	25.8725	13.354	9.72405	13.1438	29.199	13.7765	15.8176	25.4334	18.3334
	10	26.7082	21.8092	27.3904	45.1019	36.3029	58.839	68.698	116.414	32.4532	32.0044	38.7003	31.4562	75.0508	12.9454	62.7317	47.391	27.0522	35.8957	36.0388	26.6967	37.5849	29.7783	15.3902	30.5829	29.2949	20.3483	20.2897	19.9424
	12	44.5156	37.6578	54.5205	48.9101	36.3029	105.776	52.1794	116.841	39.0184	62.8864	55.283	42.5393	103.26	16.6344	84.8779	50.3409	57.0108	38.5499	57.5428	27.2543	43.835	51.0266	55.7073	59.4108	62.794	25.9927	47.6732	61.8629
	14	213.692	46.4035	79.3705	146.22	102.101	96.5229	59.5813	75.9578	87.0529	109.188	145.571	51.1485	140.651	19.4936	87.0302	68.8668	87.8766	57.1628	135.986	43.7318	49.6459	75.5622	65.0549	70.3864	59.977	37.3081	77.8103	65.9882
	16	292.207	84.774	95.2704	208.83	121.417	132.581	64.5947	126.62	162.9	126.892	242.764	73.9749	142.969	35.4825	110.656	113.369	133.375	63.7864	201.594	55.9504	59.6084	104.436	67.7162	153.978	122.658	68.5489	121.186	69.063
	18	161.096	114.712	174.389	379.266	186.147	168.363	105.304	250.245	283.487	284.194	399.62	129.828	264.098	34.2922	126.767	170.165	296.631	71.5065	294.135	98.3153	154.838	142.494	122.112	209.115	143.989	75.3377	130.58	112.434
	20	221.38	222.682	234.91	435.001	264.24	218.489	107.648	266.518	309.924	368.821	493.923	143.042	305.287	61.1542	195.724	229.409	333.156	86.1846	410.721	127.497	114.823	176.183	199.108	223.546	175.788	137.377	152.267	200.821
	22	358.415	224.829	242.98	461.696	285.449	240.209	109.479	310.464	416.148	396.581	906.059	176.298	557.646	69.5775	226.155	302.166	488.189	119.649	422.929	261.711	128.789	246.144	211.082	249.333	248.774	144.954	197.659	218.745
	24	951.966	448.668	258.277	132.089	154.423	673.51	436.732	474.808	1043.8	694.806	1113.48	748.62	975.11	181.858	569.283	558.734	585.613	302.022	609.828	274.88	260.96	317.272	230.518	428.253	344.772	278.857	326.811	496.02
	26	1015.58	442.575	424.658	165.586	367.27	744.089	501.707	649.044	1116.28	1012.19	1392.64	789.776	1381.59	349.099	684.536	622.957	878.149	479.663	994.782	438.514	263.294	460.604	410.881	536.948	626.706	305.601	614.466	561.717
		Tumor day	P value
			Tumor+stress vs. Tumor	Tumor+stress vs. Tumor+Strss+ABX
		8	0.9994	>0.9999
		10	0.9991	0.9907
		12	>0.9999	0.999
		14	0.9999	0.9019
		16	0.9987	0.8566
		18	0.5477	0.1267
		20	0.568	0.1074
		22	0.0051	0.0003
		24	<0.0001	<0.0001
		26	<0.0001	<0.0001

## Sheet: Figure 2c
Fig. 2c
	Tumor weight (g）					P value
	Tumor	Tumor+Stress	Tumor+ABX	Tumor+Stress+ABX		Tumor vs Tumor+Stress	Tumor+ABX vs Tumor+Stress+ABX
	0.39	1.7	0.33	0.64		0.0053	0.6652
	1.06	1.43	0.99	1.18
	1.74	2.03	1.02	0.6
	0.61	1.19	1.31	0.79
	0.81	2.05	0.62	0.57
	0.84		1.74	0.54
	0.41		0.75	0.89
	1.41		0.56
	Number of nodules					P value
	Tumor	Tumor+Stress	Tumor+ABX	Tumor+Stress+ABX		Tumor vs Tumor+Stress	Tumor+ABX vs Tumor+Stress+ABX
	7	13	3	5		0.0042	0.6808
	4	9	3	11
	3	7	2	5
	3	16	7	2
	1	34	19	2
	6		8	2
	6		3	3
	7		8

## Sheet: Figure 2d
Fig. 2d
		CD8+ T cells					P value
		Tumor	Tumor+Stress	Tumor+ABX	Tumor+Stress+ABX		Tumor vs Tumor+Stress	Tumor+ABX vs Tumor+Stress+ABX
		10.7	4.27	8.84	7.87		<0.0001	0.8481
		14.6	6.22	9.04	9.09
		12.3	7.46	9.16	9.43
		10.8	2.54	9.55	8.11
		9.21	2.46	8.21	7.71
		IFN-r					P value
		Tumor	Tumor+Stress	Tumor+ABX	Tumor+Stress+ABX		Tumor vs Tumor+Stress	Tumor+ABX vs Tumor+Stress+ABX
		1.19	0.51	0.87	0.95		0.0002	0.3848
		1	0.39	1.29	0.91
		1	0.79	1.07	0.84
		0.88	0.43	0.76	0.81
		0.92	0.2	1.01	0.83

## Sheet: Figure 2f
Fig. 2f
	Tumor day	Tumor volume （mm3）
		Tumor group							Tumor+Stress group							Tumor+Stress （Co-housed)
	7	57.7097	101.906	83.5459	71.8231	61.56	131.757	66.5144	158.065	66.7247	78.2954	129.601	122.009	38.5059	92.3814	38.988	57.567	52.4969	59.9412	42.7374	32.0231	24.4865
	13	74.8591	178.879	134.965	108.426	168.074	200.461	96.1305	287.071	104.178	142.445	234.399	244.406	164.15	119.114	67.6985	133.429	65.7113	112.314	63.9707	80.4106	71.2134
	15	123.318	441.265	437.031	191.882	279.298	321.105	205.03	481.573	238.979	439.504	449.288	672.931	493.382	387.803	168.274	278.334	203.893	105.965	192.34	148.919	162.599
	17	214.031	773.772	422.209	437.857	347.68	477.87	443.324	862.785	407.028	895.121	1035.9	919.738	891.397	1002.16	288.047	553.674	375.172	199.86	427.455	392.934	298.253
	19	385.429	691.586	695.41	650.926	428.604	1038.4	382.995	989.899	709.863	1103.2	1365.25	1177.19	1278.08	1008.45	448.499	709.236	620.263	664.735	717.681	710.023	374.036
	23	724.488	1301.15	1026.6	950.34	929.333	949.346	852.162	1408.95	894.279	1462.36	1597.77	1460.11	1621.68	1454.17	756.768	1238.96	838.404	713.66	854.132	858.393	584.727
		Tumor day	P value
			Tumor+stress vs. Tumor	Tumor+stress vs. Tumor+Strss(co-housed)
		7	0.9959	0.8684
		13	0.9042	0.4924
		15	0.1023	0.0022
		17	<0.0001	<0.0001
		19	<0.0001	<0.0001
		23	<0.0001	<0.0001

[truncated: 83 more sheets: Figure 2g, Figure 2h, Figure 3a, Figure 3b, Figure 3c, Figure 3d, Figure 3e, Figure 3f, Figure 3g, Figure 4b, Figure 4c, Figure4d, Figure 4e, Figure 4f, figure 5a, figure 5b, figure 5c, figure 5d, figure 5e, figure 5f …]
